# Supplementary material for: MEG3-Mediated Oral Squamous-Cell-Carcinoma-Derived Exosomal miR-421 Activates Angiogenesis by Targeting HS2ST1 in Vascular Endothelial Cells
Source: Int J Mol Sci. 2024 Jul 10;25(14):7576. doi: 10.3390/ijms25147576 (PMC11277508; doi:10.3390/ijms25147576)
Supplement: Supplementary file 1 [file ijms-25-07576-s001.zip]

Archive with 1 entries (1 files):
- ijms-2970281-supplementary.pdf
